# Supplementary material for: Conserved Expression Patterns Predict microRNA Targets
Source: PLoS Comput Biol. 2009 Sep 25;5(9):e1000513. doi: 10.1371/journal.pcbi.1000513 (PMC2736581; doi:10.1371/journal.pcbi.1000513)
Supplement: Table S1 — Microarray data selected for human mRNA. (0.12 MB XLS) [file pcbi.1000513.s003.xls]

## Sheet: Sheet1
microarray data selected for human mRNA
Tissue name in Atlas	Corresponding microarray hybridizations (GSM ids)
hsa_Cerebellum-adult	99592	44689	87058
hsa_Frontal-cortex-adult	86927	86931	86929
hsa_Hippocamp-adult	21215	21217	21218
hsa_Placenta	44681	210391	210410
hsa_Liver	44702	44706	35982
hsa_Heart	44671	41010	82381
hsa_Spleen	44673	35985	35997
hsa_Gliobl-SNB19	139662	133662	87058
hsa_Astrocytoma-FC020688	96950	96951	96952
hsa_Neurobl-BE2	182306	182307	182300
hsa_renal_carcinoma-DH1	146779	146781	146815
hsa_Hepatoma-HepG2	109801	109802	109803
hsa_Lung-adenoc-A549-mock	94306	133568	108799
hsa_HSC-CD34	86783	86784	51392
hsa_T-cell-CD4	155228	155230	219478
hsa_T-cell-CD4-ACH2	155218	155220	155222
hsa_T-cell-CD8	219510	146919	155234
hsa_B-cell-CD19	154423	154424	154425
hsa_Monocytes-CD14	211500	230145	170915
hsa_Hodgkin-L428	207578	207583	207587
hsa_Burkitt-patient2	100516	100469	100491
hsa_DLBCL-DLBL1	100612	100613	100614
hsa_MC-Lymphoma-Jeko-1	95563	95566	95565
hsa_Pituitary	44699	38986
hsa_Thyroid	44685	113926	113930
hsa_Kidney-embryo-HEK293	24493	22069	24494
hsa_Uterus	44684
has_Cervix-HeLa-adh	189401	189402	189403
hsa_Prostata		44678
hsa_Breast-adenocarcinoma-MCF7	133558	188020	60915
hsa_Osteosarcoma-U2Os-uninduced	180457	180459	249033
hsa_Ewing-Sarcoma-A673	161547	161548	161549
hsa_Ovary	44674	139476	139477
hsa_Testis	44701	72287	72288
hsa_Seminoma-2073	72437	72438	72439
