# Supplementary material for: Conserved Expression Patterns Predict microRNA Targets
Source: PLoS Comput Biol. 2009 Sep 25;5(9):e1000513. doi: 10.1371/journal.pcbi.1000513 (PMC2736581; doi:10.1371/journal.pcbi.1000513)
Supplement: Table S2 — Microarray data selected for mouse mRNA. (0.12 MB XLS) [file pcbi.1000513.s004.xls]

## Sheet: Sheet1
microarray data selected for mouse mRNA
Tissue name in Atlas	Corresponding microarrays (GSM Ids)
mmu_Cerebellum	130362	130363	130364
mmu_Cortex	149511	154320	107464
mmu_Placenta	252125	252126	252127
mmu_Liver	252076	252075	252074
mmu_Heart	147451	77688	77689
mmu_Spleen	162086	252067	252068
mmu_SpinalCord	113714	113715	113716
mmu_Eye	252120	252119	252121
mmu_Skin	177486	216653	216654
mmu_Adipo-diff	215285	252093	252094
mmu_Kidney	252083	252084	252085
mmu_Embryonic-kidney	96563	96567	141682
mmu_Podocytes-K8-undiff	253173
mmu_Podocytes-K8-diff	253174
mmu_Lung	252080	252081	252082
mmu_Small-intestine	252116	252117	252118
mmu_Colon	198101	198102	198112
mmu_T-cell-CD8-ctrl	252716	149586	219550
mmu_Thymus	252107	252108	252109
mmu_B-cell-K4-WT	160730	160731	160739
mmu_B-lymphoma-A20_OP	181858	181859
mmu_Embryo-E11	203995
mmu_ESC-fem	144634	144635	144636
mmu_Teratocarcinoma-F9	209561	209563	209569
mmu_Fibrobl-MEF-mock	156795		198072
mmu_Ovary	252128	252129	252130
mmu_Testis	252110	252111	252112
mmu_Spermatogonia-C18	95928	95929
