# Supplementary material for: Conserved Expression Patterns Predict microRNA Targets
Source: PLoS Comput Biol. 2009 Sep 25;5(9):e1000513. doi: 10.1371/journal.pcbi.1000513 (PMC2736581; doi:10.1371/journal.pcbi.1000513)
Supplement: Table S3 — Clone counts for mature human microRNAs. (0.16 MB XLS) [file pcbi.1000513.s005.xls]

## Sheet: Sheet1
Clone counts for mature human microRNAs
microrna name	has_Cerebellum-adult	hsa_Frontal-cortex-adult	hsa_Hippocamp-adult	hsa_Gliobl-SNB19	hsa_Astrocytoma-FC020688	hsa_Neurobl-BE2	hsa_renal_carcinoma-DH1	hsa_Liver	hsa_Hepatoma-HepG2	hsa_Lung-adenoc-A549-mock	hsa_Heart	hsa_Spleen	hsa_HSC-CD34	hsa_T-cell-CD4	hsa_T-cell-CD4-ACH2	hsa_T-cell-CD8	hsa_B-cell-CD19	hsa_Monocytes-CD14	hsa_Hodgkin-L428	hsa_Burkitt-patient2	hsa_DLBCL-DLBL2	hsa_MC-Lymphoma-Jeko-1	hsa_Pituitary	hsa_Thyroid	hsa_Seminoma-2073	hsa_Kidney-embryo-HEK293	hsa_Ovary	hsa_Testis	hsa_Uterus	hsa_Placenta	hsa_Cervix-HeLa-adh	hsa_Prostata	hsa_Breast-adenocarcinoma-MCF7	hsa_Osteosarcoma-U2Os-uninduced	hsa_Ewing-Sarcoma-A673
hsa-let-7	60.17	45	4.5	7.33	72.33	0	40	32.33	8	59	37.33	26.5	43	68.5	37.33	8	45	39	34	9	32	34	45	47	0	0	105.33	60.83	18	18	12	34.83	12.5	77	15.5
hsa-let-7b	47	27	11	25.33	70.83	2	76.5	13	0	35	28.33	55.5	26	10	7	1	9	15	20	4	22	2	51	48	0	0	124.83	122.33	67	4	21	86.5	45	10	5
hsa-let-7c	8.83	11	4.5	2.33	11.83	1	3.5	8.83	0	3	12.33	11.5	5.5	0	0.5	0	0	1	1	1	1.5	0	19	24	0	0	29.33	32.83	22	0	7	58	5	0	2.5
hsa-let-7d	2	3	0	1	1	0	2	2	0	5	0	4	5	3	7.5	1	6	3	6	2	4	3	6	2	0	0	5	2	2	1	3	4	0	3	1
hsa-let-7e	6.83	2	1	2	8.5	0	4	0.5	1	15	2	0.5	2	1	0	2	0	0	1	0	1.67	0	8	5	0	0	1.5	4	0	1	0	2.33	1	10	11
hsa-let-7f	7.33	5.5	1	2	12	0	9	1	4	61	10	1	32	17	22.33	3	13	9	11	2	13	74	5	20	0	0	6	7	6	0	12	7.33	10.5	64	12.5
hsa-let-7g	3	1	2	0	3	0	1	1	4	0	4	0	9	23	7.33	9	9	9	2	1	2.33	10	4	4	0	0	2	2	3	0	1	8	0	6	4.5
hsa-let-7i	4	2	0	0	1	0	6	0	0	25	4	0	4	15	14	4	10	7	28	2	2	3	8	26	0	0	3	4	4	0	5	3	15	12	2
hsa-miR-10	0	0	0	0	0	0	2	0	0	2	0	0	2	0	0	0	0	0	0	0	3	0	0	0	0	2	0	1	0	1	0	0	0	9	1
hsa-miR-101	4	3	2	0	6	2	0	0	11	1	0	0	1	31	5	10	27	3	5	1	2	4	5	0	0	0	5	0	0	2	1	1	0	4	2
hsa-miR-103	1	3	1	0	2	0	1	1.5	8	1	0	2	1	0.5	1	0	0	10	8	0.5	1	5	3	1	0	0	1	1	1	1	0	1	1	7	8.5
hsa-miR-106	0	0	0	0	0	0	0	0	0.33	0	0	0	0	0.5	4.5	0	0	0	0.5	0	1	1.5	0	0	0	0	0	1	0	0	0	0	0	0	0
hsa-miR-106b	0	1	2	2	4	5	2	0	17	2	0	0	4	8	10	0	5	4	15	2	3	9	2	0	1	1	0	1	0	0	6	0	3	12	8
hsa-miR-10b	0	0	0	0	2	2	0	0	0	1	0	1	0	0	0	0	0	0	0	0	0	0	0	3	0	0	4	6	3	0	0	0	0	2	4
hsa-miR-122	0	0	0	0	11	0	0	1006	2	0	0	0	3	0	0	0	0	0	0	0	0	0	0	0	0	0	1	0	0	0	0	0	0	0	0
hsa-miR-124	178	267	323	0	332	59	0	0	0	0	0	0	0	0	0	0	0	0	0	0	0	0	2	0	0	0	0	0	0	0	0	1	0	3	0
hsa-miR-125	5	7	3	1	0	0	1	0	0	2	1	7	0	0	0	0	0	0	0	0	1	0	10	6	0	0	11	5	1	6	2	3	1	8	12
hsa-miR-125b	14	101	29	5	40	4	29	15	0	2	4	18	1	1	0	0	0	0	0	0	4	1	70	26	0	0	159	42	12	18	7	31	0	3	1
hsa-miR-126	4	88	107	2	53	0	3	85	0	4	281	57	141	0	7	0	1	1	0	0	55	0	79	33	0	0	66	184	22	229	0	29	2	4	0
hsa-miR-130	2	2	1	3	12	12	14.5	3	18	6	1	1	13	0	0	0	0	3	0	3	5	0	7	1	1	0	16	6	7	11	0	5	0	20	10
hsa-miR-130b	0	0	0	0	0	0	0.5	0	6	0	0	0	1	0	3	0	0	0	1	2	1	1	0	0	0	0	0	0	0	0	0	0	1	5	1
hsa-miR-134	0	0	2	0	0	4	8	0	0	0	0	0	0	0	0	0	0	0	0	0	0	0	2	0	0	0	2	2	0	0	0	0	0	0	3
hsa-miR-135b	1	0	0	2	2	0	0	0	12	0	0	0	0	0	0	0	0	0	1	0	0	0	0	0	0	0	0	2	0	5	0	0	0	8	0
hsa-miR-136	0	1	0	0	14	31	7	0	0	0	0	1	0	0	0	0	0	0	0	0	0	0	2	0	0	0	0	1	0	1	0	0	0	0	14
hsa-miR-137	0	2	1	0	1	3	0	0	0	1	0	0	0	0	0	0	0	0	0	0	0	0	1	0	0	0	0	0	0	0	0	0	0	0	0
hsa-miR-138	0	3	4	0	3	3	0	0	0	0	0	0	0	0	0	0	1	0	0	0	0	0	0	3	1	0	0	0	0	0	0	0	0	0	0
hsa-miR-140	2	6	8	9	20	9	13	1	34	8	0	3	7	13	2	6	16	17	8	5	9	15	2	2	0	1	10	13	3	9	3	1	1	42	1
hsa-miR-141	0	0	0	0	3	0	0	0	1	0	0	1	1	0	1	0	0	0	3	0	1	0	18	1	0	0	0	0	0	18	1	2	62	3	0
hsa-miR-142	0	1	1	0	10	0	1	1	0	0	0	2	81	427	171	426	525	249	127	38	284	109	1	0	0	0	0	1	0	0	19	1	0	1	0
hsa-miR-143	7	37	37	0	19	16	94	15	1	0	76	67	5	0	0	0	0	0	0	0	11	0	35	40	0	0	178	273	191	177	0	371	0	2	165
hsa-miR-144	1	0	0	0	26	0	0	1	0	0	0	0	0	0	0	0	0	0	0	0	3	0	0	0	0	0	0	1	0	6	0	0	0	0	0
hsa-miR-145	0	3	0	0	1	0	1	0	0	0	2	8	1	0	0	0	0	0	0	0	0	0	0	5	0	0	17	13	41	5	0	65	0	0	9
hsa-miR-146	0	1	0	0	5	0	1	0	9	0	0	9	2	5	0	1	3	1	3	2	14	3	0	0	0	0	1	0	0	0	0	0	0	0	4
hsa-miR-148	0	0	0	0	0	0	0	0	0	0	0	2	0	0	3	0	0	0	0	0	4	1	4	0	0	0	0	0	0	0	0	0	0	2	0
hsa-miR-15	15	15	10	22	20	34	29	3	33	14	2	1	28	18	85	14	24	160	41	19	72	53	32	8	3	21	6	7	0	5	18	5	9	22	29
hsa-miR-150	0	0	0	0	0	0	0	0	0	0	2	7	0	187	0	68	70	0	0	0	4	0	0	1	0	0	0	0	0	1	0	1	0	0	1
hsa-miR-151	1	3	3	0	1	0	3	1	10	3	0	1	1	0	0	0	2	0	0	0	2	1	1	2	0	0	0	1	0	0	0	3	2	15	7
hsa-miR-152	0	1	0	0	0	0	0	0	0	0	1	0	0	0	0	0	0	0	0	0	0	0	1	2	0	0	0	0	4	0	0	3	0	1	0
hsa-miR-155	0	0	0	0	3	0	1	0	0	0	0	0	7	0	12	1	3	0	70	0	13	0	0	0	0	0	0	1	0	0	0	0	0	0	0
hsa-miR-15b	0	0	0	0	0	1	3	5	1	6	0	1	4	1	14	1	1	11	5	0	4	5	5	1	0	1	3	4	1	3	1	2	2	16	4
hsa-miR-16	38	70	51	38	44	102	124	47	36	53	34	18	70	54	182.5	68	75	282	161	31	114	158	193	25	6	15	66	123	22	60	74	71.5	69	182	54
hsa-miR-17	0	0	0	0	1	11	1	2	32.33	3	0	1	14	4.5	22.5	1	2	3	12.5	0	10	64.5	0	0	1	9	4	2	3	4	17	0	3	19	7.33
hsa-miR-18	0	0	0	0	1	2	1	0	25.5	1	0	0	2	0	6	0	1	2	7.5	6	3	21	0	0	8	17	0	0	0	0	0	0	0	10	9
hsa-miR-181	21.5	85	28	4	16	4	2	7	0	1	3	8	22	9	70	7	8	15	1	4	24	5	9	4	0	0	5	10	1	2	0	3	13	2	11
hsa-miR-181b	10	15.5	9	1	2	0	1.5	0	0	2	0	1	1	3	4	0	0	3	0	1	3	0	1	2	0	0	5	0	2	0	0	0	10	3	2
hsa-miR-182	0	0	0	1	1	0	0	0	2	7	0	0	0	0	4	0	0	0	3	0	0	4	11	0	2	0	0	0	0	0	0	2	3	0	1
hsa-miR-183	0	0	0	0	0	0	0	0	0	2	0	0	0	0	1	0	0	0	0	0	0	3	2	0	0	0	0	0	0	0	0	0	2	0	2
hsa-miR-186	1	1	1	1	0	0	5	3	5	3	0	0	1	2	4	6	3	4	16	0	3	1	4	1	0	1	1	0	1	1	0	1	0	14	3
hsa-miR-19	0	0	0	1	0	8	0	0	11	9	0	0	6	3	10	2	2	8	16.5	0	3	144	0	0	1	3	0	0	0	0	2	0	0	17	13
hsa-miR-191	1	2	3	1	0	0	7	3	28	7	3	3	4	2	15	4	5	9	13	3	9	8	3	6	6	3	5	5	3	4	2	5	5	2	4
hsa-miR-195	11	1	2	0	2	0	1	1	0	0	0	2	0	0	0.5	0	0	0	23	1	3	0	13	5	0	0	17	10	1	0	0	6.5	1	0	0
hsa-miR-196	0	0	0	0	0	1	0	0	0	2	0	0	0	0	0	0	0	0	1	0	0	1	0	0	0	6	0	0	0	0	7	0	36	23	2
hsa-miR-196b	0	0	0	0	0	0	0	0	0	0	1	0	5	0	0	0	0	0	7	0	7	0	0	0	0	3	0	0	2	0	3	0	0	3	0
hsa-miR-199	0	0	0	0	0.5	0	3	1	0	0	1	2	0	0	0	0	0	0	0	0	0	0	1	0	0	0	4	6	4	5	0	4	0	0	0
hsa-miR-199b	0	0	0	0	0.5	1	0	0	0	0	0	5	1	0	0	0	0	1	0	0	0	0	1	1	0	0	0	0	1	1	0	0	0	0	0
hsa-miR-19b	0	0	0	0	0	6	2	0	16	1	0	0	7	4	22	1	4	8	10.5	2	7	316	0	0	1	14	0	0	0	0	3	1	0	22	27
hsa-miR-20	0	2	0	2	2	1	0	0	20.33	3	0	0	7	5	14	0	3	4	17	3	3	108	0	0	1	3	0	2	0	0	7	0	2	23	8.33
hsa-miR-200	0	0	0	0	0	0	0	0	0	0	0	0	0	0	0	0	0	0	0	1	0	0	8	1	0	0	0	1	0	0	0	0	7	0	0
hsa-miR-200b	0	0	0	0	1	0	0	0	6	0	0	2.5	0	0	0	0	0	0	0	1	0	0	7	1.5	0	0	0	0	0	0.5	0	1	11	0	0
hsa-miR-200c	0	0	0	0	1	0	0	0	0	0	0	17.5	0	0	0	0	0	1	1	0	1	0	41	23.5	0	0	0	0	0	32.5	0	29	156	2	1
hsa-miR-202	0	0	0	0	0	0	0	0	0	0	0	0	0	0	0	0	0	0	0	0	0	0	0	0	0	0	0	30	0	0	0	0	0	0	0
hsa-miR-203	0	0	0	0	0	0	0	0	0	0	0	0	0	0	0	0	0	0	0	0	0	0	0	0	0	0	0	0	0	0	0	0	1	0	0
hsa-miR-20b	0	0	0	0	0	0	0	0	0	0	0	0	0	0	3	0	0	1	0	0	0	0	0	0	1	0	0	0	0	0	0	1	0	0	0.33
hsa-miR-21	0	2	4	51	23	0	82	1	302	144	1	3	16	61	10	17	26	90	126	22	93	27	8	7	0	0	5	2	14	20	88	28	58	387	65
hsa-miR-210	0	0	1	0	0	0	2	0	2	0	0	0	0	0	14	0	0	0	13	0	1	0	1	0	0	0	0	0	0	0	0	0	0	1	2
hsa-miR-214	0	1	0	0	1	1	5	0	0	0	0	4	0	0	0	0	0	0	0	0	0	0	0	2	0	0	13	11	1	2	0	9	0	2	0
hsa-miR-218	0	0	3	0	1	5	0	0	0	0	0	0	0	0	0	0	0	0	0	0	0	0	1	0	0	0	0	0	0	1	2	0	0	0	0
hsa-miR-22	2	9	7	9	22	0	65	19	17	0	7	13	2	4	0	6	1	13	1	6	21	1	29	2	0	0	7	23	10	25	3	23	0	27	6
hsa-miR-23	0	2	0	5	4	1	5	1.5	2	8	0	12	3	1	1	2	1	6	2	2	1	0	1.5	8	0	0	7	10	4.5	23	18.5	10	9	24	5
hsa-miR-23b	4	8	1	0	2	4	1	4.5	12	12	4	4	1	2	0	0	0	0	1	2	2	0	9.5	15	0	0	5	16	15.5	7	0.5	20	16	8	5
hsa-miR-24	4	16	10	14	9	27	31	5	34	23	2	17	10	8	2	7	3	51	36	4	9	0	26	7	0	1	14	14	8	81	15	19	2	58	13
hsa-miR-25	0	0	2	0	0	0	1	1	3	3	0	2	4	1	6	1	0	3	6	1	4	7	1	4	0	0	0	0	2	0	8	2	1	10	2
hsa-miR-26	41	28.5	14	2	4.5	2	6	3	29	5	7	15	18	38.5	1	25.5	18	17	3	3	10	25	42	20.5	0	0	35.5	16	17	13.5	2	37	9	17	15
hsa-miR-26b	9	4.5	1	1	3.5	2	1	4	31	3	0	4	7	20.5	1	8.5	9	15	9	3	5	17	11	3.5	0	0	7.5	1	3	3.5	0	6	3	8	6
hsa-miR-27	0	2	6	26	13	31	124.5	1	13.5	16.5	4	2.5	15	7.5	1	21.5	4	79.5	26.5	2	11	0	6.5	6	0	0	8	16.5	7	48	29.5	14	31	74	2.5
hsa-miR-27b	6	19	14	3	5	11	12.5	4	35.5	28.5	11	11.5	4	1.5	2	0.5	1	5.5	2.5	3	2	0	15.5	9	0	0	14	12.5	3	14	4.5	21	9	9	6.5
hsa-miR-28	0	2	0	4	4	6	13	3	16	2	0	2	1	0	0	1	0	7	3	3	7	3	1	2	0	0	3	1	0	2	3	1	1	16	5
hsa-miR-29	2	27	16	14	13	0	17	5	14	7	4	7	3	47	2	16	34	4	28	3	8	3	40	9	0	0	30	17	23	7	5	44	0	29	2
hsa-miR-29b	3	23	46	11	44	0	87	1	68	17	0	2	3	117	6	51	132	20	186	12	38	12	90	2	0	1	4	3	0	14	20	2	4	38	4
hsa-miR-29c	2	4	5	0	2	0	2	1	2	1	4	1	1	8	1	11	30	0	2	0	1	1	11	0	0	0	4	2	2	0	0	0	0	0	0
hsa-miR-30	4	5.5	16	11	14	1	4	4	0.5	11	7	1	1	0	1	0	0	0	0	0	2	0	7	6	0	1	2	4	1	29.5	45	12	5	0	7
hsa-miR-301	0	0	0	1	0	0	0	0	0.5	0	0	0	3	0	1	0	0	0	0	0	0	1	0	0	0	0	0	0	0	0	1	0	0	6	3
hsa-miR-302	0	0	0	0	0	0	0	0	0	0	0	0	0	0	0	0	0	0	0	0	0	0	0	0	29	0	0	0	0	0	0	0	0	0	2
hsa-miR-302b	0	0	0	0	0	0	0	0	0	0	0	0	0	0	0	0	0	0	0	0	0	0	0	0	21	0	0	0	0	0	0	0	0	0	0
hsa-miR-302c	0	0	0	0	0	0	0	0	0	0	0	0	0	0	0	0	0	0	0	0	0	0	0	0	7	0	0	0	0	0	0	0	0	0	0
hsa-miR-302d	0	0	0	0	0	0	0	0	0	0	0	0	0	0	0	0	0	0	0	0	0	0	0	0	6	0	0	0	0	0	0	0	0	0	1
hsa-miR-30b	0	0	1	0	1	1	1	0	2	0	3	1	2	0	2	0	0	0	0	0	0	7	2	0	0	0	3	1	0	3.5	3	2	0	14	2
hsa-miR-30c	1	2	4	1	0	0	0	1	4	1	4	1	1	1	3	0	1	1	1	0	2	3	3	9	0	0	3	4	0	2.5	4	9	1	10	0
hsa-miR-30d	7	4	9	9	12	6	3	6	7	3	18	8	7	6	6	10	7	12	22	5	9	4	43	11	0	2	14	15	6	89.5	5	14	2	14	6
hsa-miR-30e	0	1.5	8	3	15	1	2	2	31.5	4	4	0	9	24	7	21	21	16	13	5	15	10	1	1	0	1	1	3	0	4	8	2	2	16	1
hsa-miR-31	0	0	0	0	0	0	3	0	0	10	0	1	0	3	0	0	0	0	0	0	0	0	1	1	0	0	0	1	0	0	16	0	0	6	0
hsa-miR-32	0	0	5	5	11	5	5	0	100	16	0	0	4	14	11	8	12	21	7	6	20	7	1	0	0	1	1	1	0	2	9	0	11	6	12
hsa-miR-322	0	0	0	4	3	13	148	1	0	7	1	0	15	1	12	1	0	7	1	0	6	0	35	1	0	0	29	44	4	120	1	0	13	0	40
hsa-miR-324	0	2	0	0	2	0	1	0	6	0	0	0	0	0	1	0	0	0	8	0	0	0	3	0	0	0	1	1	0	0	1	0	0	5	4
hsa-miR-335	0	0	2	0	0	0	0	0	0	1	0	0	0	0	0	0	0	0	0	0	1	0	4	0	0	0	0	0	0	4	0	0	0	0	2
hsa-miR-34	0	0	0	0	2	0	4	0	2	0	0	0	0	0	0	0	0	0	1	1	1	0	0	0	0	0	0	0	2	0	0	0	0	12	1
hsa-miR-367	0	0	0	0	0	0	0	0	0	0	0	0	0	0	0	0	0	0	0	0	0	0	0	0	14	0	0	0	0	0	0	0	0	0	0
hsa-miR-375	0	0	0	0	0	1	0	0	0	0	0	1	0	0	0	0	0	0	0	0	0	0	50	0	0	0	0	1	0	0	0	1	34	0	0
hsa-miR-376	0	0	0	0	3	0	1	0	0	0	0	0	0	0	0	0	1	0	0	0	0	0	3	0	0	0	1	0	0	1	0	0	0	0	0
hsa-miR-377	0	1	3	0	1	13	6	1	0	0	0	0	0	0	0	0	0	0	0	0	0	0	4	0	0	0	3	2	0	3	0	0	0	0	8
hsa-miR-378	0	0	0	0	0	0	0	1	1	0	0	0	3	0	0	0	1	0	0	0	2	3	1	0	0	0	0	0	0	0	0	0	0	1	0
hsa-miR-379	0	2	5	0	2	30	2	0	0	0	0	0	0	0	0	0	0	0	0	0	0	0	4	0	0	0	1	3	0	1	0	0	1	0	2
hsa-miR-381	0	0	1	0	1	5	2	2	0	0	0	0	0	0	0	0	0	0	0	0	0	0	2	0	0	0	0	1	0	2	0	0	0	0	0
hsa-miR-411	0	2	2	0	0	4	4	0	0	0	0	0	0	0	0	0	0	0	0	0	0	0	3	0	0	0	0	0	0	1	0	1	0	0	3
hsa-miR-425	0	3	0	0	2	1	0	1	13	3	0	1	4	3	3	2	1	19	23	1	4	1	1	1	0	0	1	2	1	0	1	0	3	1	4
hsa-miR-488	4	0	8	0	9	0	0	0	0	0	0	0	0	0	0	0	0	0	0	0	0	0	0	0	0	0	0	0	0	0	0	0	0	1	3
hsa-miR-503	0	0	0	0	0	6	15	0	0	0	0	0	1	0	0	0	0	0	1	1	2	0	1	0	0	0	0	8	0	4	3	0	4	0	17
hsa-miR-652	0	1	1	1	1	0	0	0	2	0	0	0	1	0	5	0	0	0	0	1	0	0	1	0	0	0	0	0	0	0	0	0	1	0	1
hsa-miR-7	0	2	2	0	1	2	0	0	0	2	0	0	0	1	3	0	0	0	1	0	0	0	196	0	0	0	0	0	0	0	0	0	0	32	1
hsa-miR-708	0	1	3	1	5	5	1	0	0	0	0	0	1	0	0	0	0	0	0	0	0	0	1	0	0	0	6	0	0	0	0	0	1	7	1
hsa-miR-744	1	4	1	0	5	0	2	0	1	1	0	1	1	0	1	0	0	4	0	0	0	0	1	0	0	0	3	2	0	0	0	0	0	0	0
hsa-miR-9	160	304	174	132	262	62	0	0	0	1	0	0	0	0	7	0	0	0	66	0	1	0	5	0	0	0	0	2	0	0	0	0	0	4	161
hsa-miR-92	0	0	1	0	1	2	1	4	14	5	0	4	29	7	27	4	1	8	13	0	5	72	0	1	0	2	7	2	0	2	9	1	3	15	12
hsa-miR-93	1	3	2	1	1	3	1	0	20	4	0	1	3	0	12	0	3	8	19	1	2	2	1	0	2	3	1	1	1	2	21	2	20	21	8
hsa-miR-96	0	0	0	1	0	0	0	0	5	1	0	0	0	0	6	0	0	0	2	0	1	3	9	0	0	0	0	0	0	0	3	0	3	0	2
hsa-miR-99	14	41	11	14	34	9	3	12.5	0	1	1	12	1	0	0	0	0	0	1	0	0	0	77	10	0	2	65	17	16	4	6	39	2	0	2
hsa-miR-99b	9	10	7	7	10	9	15	2	8	8	3	9	1	0	0	2	0	0	1	3	3	0	22	6	0	0	21	9	0	20	2	9	6	17	39
Clone counts for mature mouse microRNAs
microrna name	mmu_Cerebellum	mmu_Cortex	mmu_SpinalCord	mmu_Eye	mmu_Skin	mmu_Adipo-diff	mmu_Kidney	mmu_Embryonic-kidney	mmu_Podocytes-K8-undiff	mmu_Podocytes-K8-diff	mmu_Liver	mmu_Lung	mmu_Small-intestine	mmu_Colon	mmu_Heart	mmu_T-cell-CD8-ctrl	mmu_Spleen	mmu_Thymus	mmu_B-cell-K4-WT	mmu_B-lymphoma-A20_OP	mmu_Testis	mmu_Spermatogonia-C18	mmu_Ovary	mmu_Placenta	mmu_Embryo-E11	mmu_ESC-fem	mmu_Teratocarcinoma-F9	mmu_Fibrobl-MEF-mock
mmu-let-7	0	1	0	1	4	10.5	3	52	28	32	5	19.83	0	2	2	15.33	2	0	12	7.33	170.5	10.5	14.33	3	4	0	0	1
mmu-let-7b	2	0	2	1	11	6	3	4	23	46.5	1	9	0	0	2	5.33	1	0	0	1	101	33.5	31	1	3	0	0	2
mmu-let-7c	6	2	1	1	20	9	5	29.5	40.5	43.5	3	9.83	0	0	2	1.33	0	1	0	1	269	42	39	4	1	1	1	3
mmu-let-7d	2	3	0	1	1	0	4	1	12	8	2	1.5	0	1	4	0	0	0	1	2	59	3	3	1	1	0	0	0
mmu-let-7e	0	0	0	0	0	0	1	36	2	5	0	0	0	0	0	0	1	0	0	0.33	13.5	4	3	0	2	0	0	0
mmu-let-7f	3	1	0	0	3	6	0	41	61	49	1	4	0	0	2	4	5	1	3	30.33	63	4	3.33	2	7	0	0	0
mmu-let-7g	1	1	0	0	1	0	0	8	4	4.5	0	1.5	0	0	0	4	0	0	3	3	68.5	1	1.33	0	0	0	0	0
mmu-let-7i	1	1	0	0	1	0	1	9	24	17	0	1	0	0	0	5	0	1	1	5	4.5	5	2	1	1	0	0	8
mmu-miR-10	0	0	0	0	0	0	1	51.5	18	31	0	1	0	0	0	0	0	0	0	0	3	3	2	0	6	0	0	0
mmu-miR-101	1	2	0	0	3	1	1	0	2	2	0	0	0	0	0	12	0	0	0	1	7	0	0	1	0	2	2	0
mmu-miR-103	0	0	0	0	0	0	0	2	1	0	0	0	0	0	0	0	0	0	0	1	7	1	3	0	0	1	0	0
mmu-miR-106	0	0	0	0	0	0	0	0	0	0	0	0	0	0	0	0	0	0	0	0	0	0	0	0	0	0	8.33	0
mmu-miR-106b	0	0	0	0	0	0	0	9	3	4	0	0	0	0	0	1	0	0	1	3	6	3	3	1	1	3	10	7
mmu-miR-10b	0	0	0	0	1	0	0	64.5	5	1	0	0	0	0	0	0	0	0	0	0	8	2	3	1	20	0	0	2
mmu-miR-122	0	0	0	0	0	0	0	0	0	0	47	0	0	0	1	0	0	0	0	0	2	0	0	0	2	0	0	0
mmu-miR-124	50	41	4	38	0	0	0	1	0	0	0	0	1	0	0	0	0	0	0	0	16	0	0	6	51	20	43	0
mmu-miR-125	1	1	1	0	2	1	2	13	6	10	0	0	0	0	0	0	0	0	0	0	8	1	1	0	2	0	2	0
mmu-miR-125b	0	1	0	0	0	1	0	10	3	5	0	0	0	0	1	0	1	0	0	0	18	6	5	0	8	0	0	29
mmu-miR-126	1	0	0	0	5	1	8	106	2	1	8	17	0	0	9	1	1	1	1	0	59	0	412	77	124	6	1	0
mmu-miR-130	1	0	0	0	1	0	2	36	7	12	0	0	0	0	1	1	0	0	0	0	19	13	3	2	16	11	28	18
mmu-miR-130b	0	0	0	0	0	0	0	2	0	0	0	0	0	0	0	0	0	0	0	3	2	0	0	0	0	1	1	0
mmu-miR-134	0	1	0	0	0	0	0	7	0	0	0	0	0	0	0	0	0	0	0	0	0	0	0	1	8	1	2	6
mmu-miR-135b	0	0	0	0	0	0	0	2	3	0	0	0	0	0	0	0	0	0	0	0	0	0	0	0	1	1	20	0
mmu-miR-136	0	2	0	0	0	0	0	13	0	0	0	0	0	0	0	0	0	0	0	0	4	0	0	24	1	1	41	19
mmu-miR-137	0	1	0	0	0	0	0	0	0	0	0	0	0	0	0	0	0	0	0	0	0	0	0	0	0	0	0	0
mmu-miR-138	0	1	0	0	0	0	0	0	0	0	0	0	0	0	0	0	0	0	0	0	0	0	0	0	0	0	0	0
mmu-miR-140	0	0	0	0	1	0	1	8	7	1	0	0	1	0	0	15	0	0	1	3	11	29	9	9	15	1	7	1
mmu-miR-141	0	0	0	0	1	0	0	4	0	0	0	0	1	0	0	0	1	0	0	2	12	0	4	19	1	0	2	0
mmu-miR-142	0	0	0	0	1	1	1	3	0	0	0	0	2	2	0	528	0	1	45	151	5	0	1	27	44	1	0	0
mmu-miR-143	0	2	1	0	3	3	9	33	0	0	2	6	0	0	4	1	7	1	0	0	206	0	343	28	9	0	0	191
mmu-miR-144	0	0	0	0	2	0	0	1	0	0	0	1	0	1	4	0	1	0	0	0	2	0	0	45	5	0	0	0
mmu-miR-145	0	0	0	0	0	0	0	1	0	0	0	0	0	0	1	0	0	0	0	0	10	0	4	1	0	0	0	6
mmu-miR-146	0	0	0	0	1	0	0	0	0	0	0	3	0	0	2	6	0	0	12	8	3	0	0	0	1	0	0	0
mmu-miR-148	0	0	0	0	0	0	0	0	0	1	0	0	0	0	1	0	1	1	0	1	22	2	0	1	0	0	0	0
mmu-miR-15	0	0	0	0	3	0	1	15	13	14	1	0	0	0	1	6	0	0	3	26	38	30	12	4	25	7	35	7
mmu-miR-150	0	0	0	0	0	0	0	0	0	0	0	0	0	1	0	46	3	1	6	1	0	0	0	0	1	0	0	0
mmu-miR-151	0	0	1	0	0	0	0	1	0	4	0	0	0	0	0	0	0	0	0	1	6	1	0	0	0	0	1	0
mmu-miR-152	0	0	0	0	1	0	0	3	1	0	0	0	0	1	0	0	0	0	0	0	2	0	0	1	1	0	0	0
mmu-miR-155	0	0	0	0	0	0	0	0	2	0	0	0	0	1	0	0	0	0	1	2	0	8	0	2	2	0	0	0
mmu-miR-15b	0	0	0	0	2	1	0	5	7	5	0	0	0	0	1	0	0	1	2	1	38	3	4	1	3	2	4	2
mmu-miR-16	2	1	0	2	8	5	10	47	49	46	1	6	1	2	3	19	5	3	20	118.5	233	109	64	35	95	64	60	45
mmu-miR-17	0	0	0	0	1	0	0	11	0	0	0	1	0	0	0	2	0	2	0	24	16.5	4	0	0	12	6	15.33	4
mmu-miR-18	0	0	0	0	0	0	0	21	1	2	0	0	0	0	0	0	1	0	0	12	13	2	0	0	7	0	12	6
mmu-miR-181	0	0	0	1	1	0	0	7	2	6	0	0	0	0	1	10	0	0	9	2	6	2	1	0	3	0	0	3
mmu-miR-181b	0	0	0	0	0	0	0	6	0	0	0	0	0	0	0	1	0	0	2	0	3	0	0	0	7	0	0	2
mmu-miR-182	0	0	0	1	0	0	0	2	9	3	0	0	0	0	0	0	0	0	0	0	2	6	1	10	1	17	15	0
mmu-miR-183	0	0	0	1	0	0	0	12	6	4	0	0	0	0	0	0	0	0	0	1	0	1	0	0	5	7	7	0
mmu-miR-186	0	0	0	1	0	0	0	0	5	1	0	0	0	0	0	12	0	0	0	1	1	4	0	0	1	2	0	0
mmu-miR-19	0	0	0	0	0	0	0	13.5	0	0	0	0	0	0	0	1	0	0	0	15	1	1	0	0	2	1	14	0
mmu-miR-191	0	0	0	0	0	1	1	5	3	5	0	0	0	0	0	2	1	0	13	21	35	0	4	0	4	6	6	2
mmu-miR-195	0	0	0	0	2	0	1	0	0	0	0	2	0	0	0	0	0	0	0	0.5	8	10	7	1	3	0	1	0
mmu-miR-196	0	0	0	0	0	0	0	135	12	16.5	0	0	0	0	0	0	0	0	0	0	2	2	0	0	1.5	1	0	0
mmu-miR-196b	0	0	0	0	0	0	0	108	12	15.5	0	0	0	0	0	3	0	0	0	1	5	14	1	23	8.5	0	0	0
mmu-miR-199	0	0	0	0	0	0	0	11	0	0	0	0	0	0	0	0	0	0	0	0	1	0	1	0	0	0	0	15
mmu-miR-199b	0	0	0	0	0	0	0	1	0	0	0	0	0	0	0	0	0	0	0	0	0	0	0	0	0	0	0	0
mmu-miR-19b	0	0	0	0	0	0	0	16.5	1	4	0	1	0	0	0	4	1	0	2	38	12	4	0	1	7	1	43	9
mmu-miR-20	0	0	0	0	0	0	0	10	2	0	0	0	0	1	0	1	0	0	0	13	28.5	1	1	0	4	3	10	3
mmu-miR-200	0	0	0	0	0	0	3	2	1	6	0	0	0	0	0	0	0	0	0	0	1	0	2	0	0	0	0	0
mmu-miR-200b	0	0	0	0	0	0	0	1	1	1	0	2	0	0	0	0	1	0	0	0	11	0	1	1	1	0	0	0
mmu-miR-200c	0	0	0	0	0	0	0	5	0	0	0	0	0	0	0	1	1	0	0	0	11	0	1	3	3	0	1	0
mmu-miR-202	0	0	0	0	0	0	0	0	0	0	0	0	0	0	0	0	0	0	0	0	26	0	0	0	0	0	0	0
mmu-miR-203	0	0	0	0	4	0	0	0	0	0	0	0	0	0	0	0	0	0	0	0	40	0	0	0	0	0	0	0
mmu-miR-20b	0	0	0	0	0	0	0	0	0	0	0	0	0	0	0	0	0	0	0	0	1	0	0	0	0	2	8.33	0
mmu-miR-21	0	0	0	0	9	9	3	2	46	60	1	6	2	1	1	18	3	0	5	43	130	124	7	20	11	2	5	98
mmu-miR-210	0	0	0	0	1	0	0	0	0	0	0	0	0	0	0	1	0	0	0	0	2	0	0	1	2	0	0	0
mmu-miR-214	0	0	0	0	0	0	0	5	0	0	0	0	0	0	0	0	0	0	0	0	1	0	2	0	5	0	0	22
mmu-miR-218	0	0	0	0	0	0	0	3	0	0	0	0	0	0	0	0	0	0	0	0	2	7	1	0	0	0	0	3
mmu-miR-22	1	0	0	0	4	4	2	5	11	20	7	2	1	0	3	0	0	0	1	1	50	58	7	13	3	2	12	32
mmu-miR-23	0	0	0	1	4.5	0	2	0	5	14	0	2	0	0	2	2	0	0	0	0	14.5	3	1	2	0	2	4	5
mmu-miR-23b	0	1	0	0	0.5	0	0	2	5	11	0	0	0	0	0	0	0	0	1	0	12.5	5	3	0	0	1	3	6
mmu-miR-24	0	1	0	0	3	3	0	20	22	25	0	3	0	1	1	1	0	0	2	3	19	29	4	7	4	3	15	32
mmu-miR-25	0	0	0	0	0	0	2	11	14	9	0	0	0	0	0	3	0	0	2	3	9	8	0	1	3	1	2	0
mmu-miR-26	3	4	0	2	7	3	5	43	17.5	29	2	7	0	0	4	30	0	0	7	9	109.5	3.5	18	8	8	1	1	4
mmu-miR-26b	1	0	0	0	1	0	3	15	3.5	5	2	1	0	0	1	18	0	0	0	4	42.5	3.5	0	1	3	0	1	0
mmu-miR-27	1	1	0	0	13	1	0	5	8	7	0	7	0	0	3	1	2	0	2	0	24	22.5	19.5	12.5	5	8	27.5	21.5
mmu-miR-27b	1	0	0	0	3	0	1	13	8	11	0	3	0	0	0	0	0	1	0	6	22	26.5	5.5	2.5	4	3	1.5	33.5
mmu-miR-28	0	0	0	0	1	0	0	17	18	10	0	0	0	0	0	3	0	0	0	15	1	9	0	6	7	0	3	10
mmu-miR-29	1	1	0	0	3	0	4	0	7	12	4	2	0	1	1	11	0	0	9	8	23	2	9	1	0	0	0	22
mmu-miR-29b	0	6	0	0	1	1	2	0	10	19	0	2	0	3	2	36.5	0	0	2	20	31.5	15	5	9	8	0	1	41
mmu-miR-29c	0	4	0	0	0	0	1	0	0	0	0	2	0	0	1	4.5	0	0	0	1	8.5	0	2	0	0	0	0	2
mmu-miR-30	0	1	0	0	0	0	1	13	26	47	0	2	1	0	2	0	1	0	2	0	16	67	20.5	13	4	2	3	3
mmu-miR-301	0	0	0	0	0	0	0	5	1	0	0	0	0	0	0	0	0	0	0	1	4	4	1	1	1	0	2	0
mmu-miR-302	0	0	0	0	0	0	0	0	0	0	0	0	0	0	0	0	0	0	0	0	0	0	0	0	1	0	0	0
mmu-miR-302b	0	0	0	0	0	0	0	0	0	0	0	0	0	0	0	0	0	0	0	0	0	0	0	0	0	0	0	0
mmu-miR-302c	0	0	0	0	0	0	0	0	0	0	0	0	0	0	0	0	0	0	0	0	0	0	0	0	0	0	0	0
mmu-miR-302d	0	0	0	0	0	0	0	1	0	0	0	0	0	0	0	0	0	0	0	0	0	0	0	0	0	0	1	0
mmu-miR-30b	0	1	0	0	0	0	2	0	1	2	0	1	0	0	0	0	1	1	0	2	4	1	0	1	0	0	0	0
mmu-miR-30c	1	0	0	0	1	1	9	1	13	14	0	1	0	0	1	0	1	0	1	2	22	5	3	1	3	0	1	0
mmu-miR-30d	0	0	0	0	0	0	2	4	14	29	0	1	0	0	1	6	0	0	4	12.5	13	14	10	19	11	0	0	2
mmu-miR-30e	0	0	0	0	2	0	0	20	11	25	0	2	0	0	1	23	0	1	8	34.5	14	22	17.5	19	6	2	14	2
mmu-miR-31	0	0	0	0	0	0	0	0	11	29	0	0	0	0	0	1	0	0	0	0	0	5	0	0	1	0	0	1
mmu-miR-32	0	0	0	0	0	0	0	8	6	3	0	1	0	0	0	7	0	0	2	18	9	17	0	5	4	4	28	3
mmu-miR-322	0	0	0	0	0	0	0	21	4	1	0	0	0	0	0	0	0	0	1	0	7	8	44	114	4	1	1	5
mmu-miR-324	0	0	0	0	0	0	0	1	1	0	0	0	0	0	0	1	0	0	0	0	0	1	0	1	0	0	0	0
mmu-miR-335	0	0	0	0	0	0	0	42	0	0	0	0	0	0	0	0	0	0	0	0	2	0	0	1	5	1	2	0
mmu-miR-34	0	0	0	0	0	0	0	0	2	7	0	0	0	0	0	0	0	0	0	0	17	0	0	0	0	0	0	0
mmu-miR-367	0	0	0	0	0	0	0	0	0	0	0	0	0	0	0	0	0	0	0	0	0	0	0	0	0	0	0	0
mmu-miR-375	0	0	0	0	0	0	0	0	0	0	0	0	0	0	0	0	0	0	0	0	12	0	0	0	0	0	0	0
mmu-miR-376	0	0	0	0	0	0	0	3	0	0	0	0	0	0	0	0	0	0	0	0	0	0	0	0	0	1	10	0
mmu-miR-377	0	0	0	0	0	0	0	1	0	0	0	0	0	0	0	0	0	0	0	0	0	0	0	2	2	0	2	6
mmu-miR-378	0	0	0	0	0	0	0	2	0	3	0	0	0	0	0	0	0	0	0	1	4	0	0	0	0	0	1	0
mmu-miR-379	0	0	0	0	0	1	0	31	0	0	0	0	0	0	0	0	0	0	0	0	1	0	1	9	6	2	9	13
mmu-miR-381	0	0	0	0	0	0	0	2	0	0	0	0	0	0	0	0	0	0	0	0	0	0	0	0	0	1	4	6
mmu-miR-411	0	0	0	0	0	0	0	7	0	0	0	0	0	0	0	0	0	0	0	0	2	0	0	4	6	0	4	7
mmu-miR-425	0	0	0	0	0	0	0	0	2	0	0	0	0	0	0	0	0	0	1	2	5	0	0	1	0	0	0	0
mmu-miR-488	0	0	0	0	0	0	0	2	0	0	0	0	0	0	0	0	0	0	0	0	0	0	0	0	0	0	0	0
mmu-miR-503	0	0	0	0	0	0	0	7	1	0	0	0	0	0	0	0	0	0	0	0	1	4	9	36	1	0	2	10
mmu-miR-652	0	0	0	0	0	0	0	3	0	0	0	0	0	0	0	0	0	0	0	0	0	1	0	0	1	0	1	2
mmu-miR-7	0	0	0	0	0	0	0	3	1	1	0	0	0	0	0	0	0	0	0	1	0	1	0	0	0	0	10	0
mmu-miR-708	0	0	0	0	0	0	0	1	0	0	0	0	0	0	0	0	0	0	0	0	3	1	0	0	0	1	7	0
mmu-miR-744	0	0	0	0	0	0	0	7	0	1	0	0	0	0	0	0	0	0	0	0	1	0	0	0	1	1	0	1
mmu-miR-9	4	3	1	0	0	0	0	1	0	0	0	0	0	0	0	0	0	0	0	11	4	14	0	0	30	3	0	4
mmu-miR-92	0	0	0	0	0	0	0	20.5	3	1	0	1	0	0	0	1	0	0	4	20	8	0	1	3	13	1	6	2
mmu-miR-93	0	0	0	0	0	0	1	9	6	5	0	0	0	0	0	0	0	0	2	3	7	9	2	3	5	4	6	2
mmu-miR-96	0	0	0	1	0	0	0	11	7	9	0	0	0	0	0	0	0	0	0	0	5	6	0	6	1	7	25	2
mmu-miR-99	0	1	0	0	0	1	1	11	0	3	0	0	0	0	0	0	0	0	0	0	9	6	1	0	1	0	0	3
mmu-miR-99b	1	0	0	0	0	0	0	39	9	8	0	0	0	0	0	0	0	0	0	0	0	10	3	6	23	1	4	17
