# Supplementary material for: Conserved Expression Patterns Predict microRNA Targets
Source: PLoS Comput Biol. 2009 Sep 25;5(9):e1000513. doi: 10.1371/journal.pcbi.1000513 (PMC2736581; doi:10.1371/journal.pcbi.1000513)
Supplement: Table S6 — CPC pairs linked via a predicted “intermediate” gene. (0.18 MB XLS) [file pcbi.1000513.s008.xls]

## Sheet: Sheet1
Gene involved in CPC pair with column B	miRNA involved in CPC pair with column A	Putative Intermediate gene negatively correlated with gene in row A and miRNA in row B	nr=negative regulator
AAAS	hsa-miR-130b	ACVR1
AATF	hsa-miR-32	SSFA2
ABCB6	hsa-miR-20a	PSMB10
ABCC1	hsa-miR-21	UBL3
ABCE1	hsa-miR-652	RNASE1
ABCF2	hsa-miR-20a	BCL6	nr
ABCG2	hsa-miR-381	ZHX2	nr
ABHD10	hsa-miR-708	MYH9
ABT1	hsa-miR-32	SSFA2
ACAT2	hsa-miR-18a	TXNIP
ACIN1	hsa-miR-130b	PRNP
ACSL3	hsa-miR-124	BTG2
ACTR5	hsa-miR-106b	NFIB
ADAM19	hsa-miR-150	NDUFS5
ADAT1	hsa-miR-130b	LHFP
ADPGK	hsa-miR-32	PPP2R3A
ADRBK1	hsa-miR-142	SMARCC2
ADSL	hsa-miR-19a	TXNIP
AFG3L2	hsa-miR-183	GLUL
AGRN	hsa-miR-93	ARHGEF6
AHI1	hsa-miR-99a	ADRBK1
AKAP12	hsa-miR-23b	IL2RG
ALDH7A1	hsa-miR-708	IDUA
ANAPC5	hsa-miR-20a	BCL6	nr
ANP32B	hsa-miR-106b	ATP1B1
ANP32E	hsa-miR-19a	PEX7
AP1M2	hsa-miR-23b	IL2RG
AP4M1	hsa-miR-96	RIOK3
APBA2	hsa-miR-124	ELK3	nr
APRT	hsa-miR-183	SSFA2
ARHGAP19	hsa-miR-183	SPARCL1
ARHGAP25	hsa-miR-146a	RER1
ARHGEF1	hsa-miR-142	GPC1
ARHGEF17	hsa-miR-125a	RIOK3
ARID3B	hsa-miR-19a	SLC22A5
ARID5A	hsa-let-7g	HRASLS3
ARID5B	hsa-miR-22	SLC25A5
ARIH1	hsa-miR-19a	TPD52
ARL3	hsa-miR-125a	RIOK3
ARMCX2	hsa-miR-708	PSMB10
ASCC1	hsa-miR-130b	ELK3	nr
ASF1B	hsa-miR-96	FOSB	nr
ASH2L	hsa-miR-130a	IL10RA
ASNS	hsa-miR-130b	MYL9
ASXL1	hsa-miR-130b	ELK3	nr
ATIC	hsa-miR-20a	BCL6	nr
ATP1B3	hsa-miR-124	SLA
ATP2B2	hsa-miR-29c	SP3
ATXN10	hsa-miR-379	IRF2	nr
AURKB	hsa-miR-130b	ACVR1
AXL	hsa-miR-125b	ADRBK1
B3GAT1	hsa-miR-124	RPL27A
B3GNT1	hsa-miR-150	CDKN1A
B4GALT5	hsa-miR-708	PDCD4	nr
BAK1	hsa-miR-142	MAP2K4
BARD1	hsa-miR-130b	ACVR1
BATF	hsa-miR-142	GPC1
BBS1	hsa-miR-124	CEBPG	nr
BIRC5	hsa-miR-96	UBL3
BRD1	hsa-miR-19b	CDC42EP1
BRD8	hsa-miR-9	ARAF
BTF3	hsa-miR-130b	MGLL
BTG1	hsa-miR-150	CLTC
BTG2	hsa-miR-150	CLTC
BUB1	hsa-miR-28	IDUA
BUB1B	hsa-miR-18a	TXNIP
BUB3	hsa-miR-20a	BCL6	nr
C10orf6	hsa-miR-99b	VAMP8
C14orf130	hsa-miR-708	TMPRSS2
C14orf169	hsa-miR-196a	EPS8
C16orf45	hsa-miR-708	PDCD4	nr
C18orf10	hsa-miR-708	RIOK3
C1QL1	hsa-miR-9	WWP1	nr
C20orf111	hsa-miR-30e	BNIP3
C20orf20	hsa-miR-130b	ACVR1
C2orf18	hsa-miR-199a	TKT
C6orf108	hsa-miR-183	SSFA2
C9orf61	hsa-miR-195	PSMA5
CALD1	hsa-miR-22	ADRBK1
CALR	hsa-miR-379	RORC
CAMSAP1	hsa-miR-19a	CDC42EP1
CARS	hsa-miR-28	IDUA
CASP1	hsa-miR-150	PHB	nr
CBX1	hsa-miR-93	TXNIP
CCNA2	hsa-miR-96	FOSB	nr
CCND1	hsa-miR-99b	ARHGDIB
CCNF	hsa-miR-301a	FOSB	nr
CCT2	hsa-miR-18a	TXNIP
CCT3	hsa-miR-96	CTSB
CCT5	hsa-miR-18a	IDUA
CD320	hsa-miR-182	TCF4
CD34	hsa-let-7c	TKT
CD7	hsa-miR-142	GPC1
CDC16	hsa-miR-381	PSMB10
CDC2	hsa-miR-20a	BCL6	nr
CDC27	hsa-miR-19a	TXNIP
CDC2L5	hsa-miR-19a	PEX7
CDC37	hsa-miR-183	SSFA2
CDC42EP4	hsa-miR-379	PDCD4	nr
CDC45L	hsa-miR-130b	ACVR1
CDC5L	hsa-miR-186	BCL6	nr
CDCA4	hsa-miR-96	CAB39
CDH2	hsa-miR-125b	ADRBK1
CDH3	hsa-miR-195	PGK1
CDK2	hsa-miR-20a	BCL6	nr
CDK4	hsa-miR-182	MYCBP2
CDK7	hsa-miR-130a	PTPN18
CEBPG	hsa-miR-425	EDG2
CELSR3	hsa-miR-9	ARAF
CENPA	hsa-miR-20a	BCL6	nr
CENPF	hsa-miR-93	IGFBP4
CENTB1	hsa-miR-146a	SDF2
CENTG1	hsa-miR-146a	ACVR1
CHD1	hsa-miR-92a	ACP2
CHD4	hsa-miR-106b	STOM
CHD9	hsa-miR-381	GBF1
CHRNE	hsa-miR-378	RNF14
CIAPIN1	hsa-miR-34a	FOSB	nr
CKAP2	hsa-miR-130b	MGLL
CKS1B	hsa-miR-18a	TXNIP
CKS2	hsa-miR-301a	PRNP
CLASP2	hsa-miR-9	TXNDC4
CLNS1A	hsa-miR-183	SSFA2
CLPP	hsa-miR-183	SSFA2
CMAH	hsa-miR-150	PHB	nr
CNOT1	hsa-miR-106b	PEA15
COIL	hsa-miR-20a	BCL6	nr
COL1A2	hsa-miR-143	PPP1CA
COL4A1	hsa-miR-130a	MECP2	nr
COL4A2	hsa-miR-10b	GRK6
COL9A2	hsa-miR-124	SMAD2	nr
COMMD10	hsa-miR-21	APBA2
COPS8	hsa-miR-103	UCP2
COX11	hsa-miR-708	CDK2AP2
CP110	hsa-miR-124	RPL27A
CPSF1	hsa-miR-196a	ACVR1
CREB1	hsa-miR-19b	KIAA0329
CRKL	hsa-miR-19a	ATP1B1
CRTAP	hsa-miR-30a	ARHGDIB
CS	hsa-miR-130b	WNT2
CSE1L	hsa-miR-93	TXNIP
CSNK1D	hsa-miR-93	RORC
CSNK2B	hsa-miR-19a	TXNIP
CSTF1	hsa-miR-23b	IL2RG
CSTF3	hsa-miR-34a	FOSB	nr
CTDP1	hsa-miR-20a	CDC42EP1
CTNNBL1	hsa-miR-425	ID4	nr
CTPS	hsa-miR-93	TXNIP
CTSF	hsa-let-7c	MECP2	nr
CXXC1	hsa-miR-146a	SDF2
CYR61	hsa-miR-23a	CENTG1
DAB2	hsa-miR-22	TUSC2
DAG1	hsa-miR-99b	IRF8	nr
DAPK3	hsa-miR-19a	TNFAIP1
DAPP1	hsa-miR-142	POLDIP2
DAXX	hsa-miR-19b	ATP1B1
DCLRE1B	hsa-miR-130b	PRNP
DCTN4	hsa-miR-10b	PLCL2
DDX1	hsa-miR-708	BTG1
DDX11	hsa-miR-196a	ACVR1
DDX18	hsa-miR-20a	BCL6	nr
DDX27	hsa-miR-32	ID4	nr
DDX28	hsa-miR-20a	BCL6	nr
DDX39	hsa-miR-92a	UBL3
DDX3X	hsa-miR-17	BNIP3
DDX3Y	hsa-miR-17	TCEAL1
DDX56	hsa-miR-20a	BCL6	nr
DEF6	hsa-miR-146a	RER1
DEK	hsa-miR-19a	PEA15
DGCR14	hsa-miR-17	SAP18
DHX15	hsa-miR-17	PEA15
DHX16	hsa-miR-106b	ATP1B1
DHX35	hsa-miR-130b	ACVR1
DHX38	hsa-miR-20a	BCL6	nr
DHX9	hsa-miR-17	SNX19
DKC1	hsa-miR-19b	ATP1B1
DKFZp762E1312	hsa-miR-19a	TXNIP
DLG7	hsa-miR-20a	BCL6	nr
DNAJC8	hsa-miR-32	IGFBP4
DNMT1	hsa-miR-92a	UBL3
DPF2	hsa-miR-196a	KIAA0141
DPP3	hsa-miR-93	MGLL
DRG1	hsa-miR-93	BTG1
DVL2	hsa-miR-301a	FOSB	nr
ECHDC3	hsa-miR-126	ACTR2
EDG2	hsa-miR-124	RPL27A
EDG4	hsa-miR-92a	SLC22A5
EED	hsa-miR-32	GRPR
EEF1E1	hsa-miR-130b	ACVR1
EFHD1	hsa-miR-99a	TKT
EFS	hsa-miR-124	RPL27A
EHD1	hsa-miR-92a	BNIP3
EHD2	hsa-miR-125b	SUZ12	nr
EIF2B1	hsa-miR-130b	ARHGEF12
EIF2B5	hsa-miR-20a	PEX7
EIF2S1	hsa-miR-130b	STOM
EIF4B	hsa-miR-191	PEX7
EIF4E2	hsa-miR-21	UBL3
ELAVL1	hsa-miR-19a	ATP1B1
ELP3	hsa-miR-20a	BCL6	nr
EMD	hsa-miR-32	SSFA2
ENO1	hsa-miR-18a	TXNIP
ENO2	hsa-miR-708	WDR1
EPB41L3	hsa-miR-124	FAM62A
EPPB9	hsa-miR-96	CCND2
EPRS	hsa-miR-106b	PEA15
ERAL1	hsa-miR-151	ACP5
ETF1	hsa-miR-19a	ATP1B1
ETV5	hsa-miR-136	PDCD4	nr
EXO1	hsa-miR-96	FOSB	nr
EXOSC2	hsa-miR-19b	KIAA0329
FAM48A	hsa-miR-425	KIAA1166
FARP1	hsa-miR-99b	ARHGDIB
FBLN1	hsa-miR-302d	RAB6A
FBXL2	hsa-miR-134	IL2RG
FBXL7	hsa-miR-10b	LTB
FBXW11	hsa-miR-9	ARAF
FEN1	hsa-miR-96	UBL3
FGR	hsa-miR-150	NDUFS5
FJX1	hsa-miR-9	WWP1	nr
FLJ35348	hsa-miR-92a	KIAA0556
FLRT2	hsa-miR-125b	ADRBK1
FNBP1	hsa-miR-150	CLTC
FNDC3A	hsa-miR-379	AIP
FTSJ3	hsa-miR-130b	MGLL
FUS	hsa-miR-19b	PEA15
FXR1	hsa-miR-183	SPARCL1
FXYD5	hsa-miR-150	CLTC
GARNL1	hsa-miR-29c	DNMT1	nr
GARS	hsa-miR-106b	IDUA
GART	hsa-miR-135b	TXNIP
GATM	hsa-miR-99a	TKT
GCN1L1	hsa-miR-20a	SSFA2
GEM	hsa-let-7b	MECP2	nr
GFER	hsa-miR-20a	SSFA2
GGA2	hsa-miR-15a	MGLL
GJA1	hsa-miR-145	ADRBK1
GLT8D1	hsa-miR-99b	IRF8	nr
GMFB	hsa-miR-23a	NISCH
GMIP	hsa-miR-146a	FZD6
GMPS	hsa-miR-21	UBL3
GNA14	hsa-miR-126	PDCD4	nr
GORASP2	hsa-miR-130b	ELK3	nr
GPI	hsa-miR-130b	WNT2
GPR116	hsa-miR-143	DNMT1	nr
GPRC5B	hsa-let-7c	MECP2	nr
GPX3	hsa-miR-143	PSMA5
GRB10	hsa-miR-214	TSC22D4
GRSF1	hsa-miR-218	USP10
GRWD1	hsa-miR-96	FOSB	nr
GSK3A	hsa-miR-151	PDCD4	nr
GTF2F1	hsa-miR-19a	ATP1B1
GTPBP1	hsa-miR-150	CLTC
GTPBP4	hsa-miR-93	MGLL
H2AFV	hsa-miR-106b	ATP1B1
H2AFX	hsa-miR-20a	BCL6	nr
H2AFZ	hsa-miR-20a	BCL6	nr
HAT1	hsa-miR-19a	TXNIP
HCLS1	hsa-miR-146a	CLTC
HDAC1	hsa-miR-20a	BLCAP
HDAC2	hsa-miR-20a	MGAT1
HDGFRP3	hsa-miR-125b	ADRBK1
HIC2	hsa-miR-15a	MGLL
HMGCS1	hsa-miR-652	IRF2	nr
HMMR	hsa-miR-196a	ACVR1
HNRPA3	hsa-miR-17	ALDH6A1
HNRPD	hsa-miR-25	GPX3
HNRPDL	hsa-miR-32	SLC22A5
HNRPUL1	hsa-miR-32	SSFA2
HOXB5	hsa-miR-10a	UBL3
HPS1	hsa-miR-142	CD9
HPS4	hsa-miR-378	ID2	nr
HSF2BP	hsa-miR-378	ZMYND11
HSPA4	hsa-miR-93	TXNIP
HSPA8	hsa-miR-34a	FOSB	nr
HUS1	hsa-miR-32	SAP18
IARS	hsa-miR-652	IRF2	nr
ICAM2	hsa-miR-150	CLTC
IL2RB	hsa-miR-150	CLTC
IL2RG	hsa-miR-150	CLTC
IL4R	hsa-miR-150	CLTC
ILF3	hsa-miR-130b	ACVR1
IMP4	hsa-miR-130b	ACVR1
IMPA2	hsa-miR-183	MYCBP2
IMPDH2	hsa-miR-196a	TXNIP
ING1	hsa-miR-92a	UBL3
INPP5D	hsa-miR-146a	RER1
IPO4	hsa-miR-20a	BCL6	nr
IPO9	hsa-miR-9	KRT18
IQGAP1	hsa-miR-150	ATP1B1
IRF2	hsa-miR-150	PHB	nr
IRF4	hsa-miR-142	THBS1
IRF8	hsa-miR-142	GPC1
ITGA7	hsa-let-7c	SLC25A5
ITGB3BP	hsa-miR-34a	ABCD1
ITPA	hsa-miR-182	TCF4
ITSN1	hsa-miR-134	PDCD4	nr
JAG1	hsa-miR-27b	STK25
JAK3	hsa-miR-19a	EFNB2
JARID1B	hsa-miR-19b	ATP1B1
JARID2	hsa-miR-19a	EPS8
KHDRBS1	hsa-miR-19a	CYP1B1
KIAA0090	hsa-miR-21	UBL3
KIAA0406	hsa-miR-93	TXNIP
KIAA0692	hsa-miR-19a	CDC42EP1
KIAA1279	hsa-miR-124	BCL3	nr
KIF20A	hsa-miR-130b	ACVR1
KIF2C	hsa-miR-301a	FOSB	nr
KIF5C	hsa-miR-9	ARAF
KIFAP3	hsa-miR-99b	VAMP8
KLF10	hsa-miR-27a	GOT2
KLHDC3	hsa-miR-9	KDR
KLHL20	hsa-miR-183	TCEB3
KPNA1	hsa-miR-130b	MPPE1
KPNA2	hsa-miR-20a	BCL6	nr
KPNA6	hsa-miR-130b	MGLL
KPNB1	hsa-miR-130b	ELK3	nr
LAMB1	hsa-miR-23b	IL2RG
LBR	hsa-miR-17	PEA15
LHFP	hsa-miR-125b	ADRBK1
LHX6	hsa-miR-125b	SUZ12	nr
LIG1	hsa-miR-96	UBL3
LMNB1	hsa-miR-106b	DNAJB9
LOC157627	hsa-miR-124	RPS6
LOC90379	hsa-miR-32	SSFA2
LPHN1	hsa-miR-9	ARAF
LRP8	hsa-miR-9	ARAF
LSM3	hsa-miR-20a	NISCH
LSM4	hsa-miR-20a	SSFA2
MAGED1	hsa-miR-130a	MBD1	nr
MAGEH1	hsa-miR-377	NR0B2	nr
MAGOH	hsa-miR-21	UBL3
MAP3K14	hsa-miR-150	FKBP2
MAPK6	hsa-miR-652	IRF2	nr
MAPK7	hsa-miR-191	ARMCX3
MAPK8IP1	hsa-miR-124	PDCD4
MARS	hsa-miR-106b	STOM
MATR3	hsa-miR-9	ARAF
MCAM	hsa-miR-99b	ARHGDIB
MCM2	hsa-miR-96	UBL3
MCM3	hsa-miR-21	UBL3
MCM5	hsa-miR-196a	TXNIP
MCM6	hsa-miR-18a	TXNIP
MCM7	hsa-miR-93	TXNIP
ME1	hsa-let-7c	ADRBK1
MECP2	hsa-miR-150	ATP1B1
MED25	hsa-miR-196a	ACVR1
MED6	hsa-miR-18a	TXNIP
MEF2D	hsa-miR-19a	EPS8
MEG3	hsa-miR-9	MYH9
MELK	hsa-miR-20a	BCL6	nr
METAP1	hsa-miR-130b	MGLL
MFNG	hsa-miR-146a	SDF2
MGEA5	hsa-miR-150	SLC25A5
MKI67	hsa-miR-20a	BCL6	nr
MKRN2	hsa-miR-708	CORO1A
MPDZ	hsa-miR-99b	VAMP8
MPHOSPH6	hsa-miR-32	IGFBP4
MPPE1	hsa-miR-150	PHB	nr
MRC2	hsa-miR-143	USP10
MRLC2	hsa-miR-27a	BCL7A	nr
MRPL11	hsa-miR-17	MAOA
MRPL28	hsa-miR-130b	ACVR1
MRPS18A	hsa-miR-130b	ACVR1
MSH2	hsa-miR-19b	KIAA0329
MSH6	hsa-miR-20a	BCL6	nr
MTCH1	hsa-miR-125a	SUZ12	nr
MTHFD2	hsa-miR-92a	UBL3
MTMR2	hsa-miR-130b	ACVR1
MYBL2	hsa-miR-96	UBL3
MYL9	hsa-let-7c	NOL5A
MYO10	hsa-miR-99b	ARHGDIB
NAP1L1	hsa-miR-20a	BCL6	nr
NASP	hsa-miR-196a	TXNIP
NCBP2	hsa-miR-708	PRNP
NCF4	hsa-miR-142	GPC1
NDN	hsa-miR-99a	ADRBK1
NEK2	hsa-miR-32	STOM
NFATC2IP	hsa-miR-30e	RNF103
NFATC4	hsa-miR-503	STAT3	nr
NFIB	hsa-let-7c	PDCD4	nr
NFKBIL1	hsa-miR-19b	GOLGA1
NFYA	hsa-miR-20a	BCL6	nr
NMT1	hsa-miR-21	ARL6IP5
NMT2	hsa-miR-21	CST3
NOL1	hsa-miR-21	PEX7
NOL3	hsa-miR-125b	RHOA
NOLA1	hsa-miR-21	UBL3
NOLA2	hsa-miR-130b	ACVR1
NONO	hsa-miR-20a	BCL6	nr
NPEPL1	hsa-miR-146a	ACVR1
NPEPPS	hsa-miR-124	HCLS1
NPTX2	hsa-miR-124	NFATC3
NRAS	hsa-miR-19b	ATP1B1
NRCAM	hsa-miR-124	RPL27A
NTN2L	hsa-miR-183	SSFA2
NUBP1	hsa-miR-130b	GOLGA1
NUDC	hsa-miR-130b	STOM
NUP107	hsa-miR-196b	BAIAP2
NUP133	hsa-miR-18a	TXNIP
NUP153	hsa-miR-17	CD9
NUP188	hsa-miR-18a	MGLL
NUP205	hsa-miR-20a	BCL6	nr
NUP210	hsa-miR-142	C15orf24
NUP37	hsa-miR-18a	TXNIP
NUP62	hsa-miR-21	UBL3
NUP93	hsa-miR-130b	PRNP
NUP98	hsa-miR-15b	ATP1B1
NXT1	hsa-miR-130b	LHFP
OCA2	hsa-miR-125b	FAM32A
ODC1	hsa-miR-19a	PEA15
OGT	hsa-miR-150	SDC4
ORC2L	hsa-miR-130b	ACVR1
OSGEP	hsa-miR-130b	ACVR1
OTUB1	hsa-miR-19a	FZD6
P4HA2	hsa-miR-99b	ARHGDIB
PABPN1	hsa-miR-136	SLC25A5
PAFAH1B1	hsa-miR-21	SLC25A5
PAFAH1B3	hsa-miR-18a	TXNIP
PAIP1	hsa-miR-99b	IRF8	nr
PALM	hsa-miR-125a	KIAA0100
PARD3	hsa-miR-134	IL2RG
PARP1	hsa-miR-20a	SSFA2
PARVA	hsa-miR-99b	VAMP8
PARVB	hsa-miR-148a	RNF103
PBK	hsa-miR-34a	UBL3
PCGF2	hsa-miR-708	PDCD4	nr
PCK2	hsa-miR-106b	SMARCC2
PCNA	hsa-miR-18a	TXNIP
PDCD11	hsa-miR-183	SSFA2
PDCD4	hsa-miR-150	CLTC
PDCD5	hsa-miR-19a	MPPE1
PDGFC	hsa-miR-214	GUK1
PDIA5	hsa-miR-130a	PTPN18
PDIA6	hsa-miR-301a	CD48
PEG10	hsa-miR-136	ARAF
PEG3	hsa-miR-411	ADRBK1
PER1	hsa-let-7g	NDUFC2
PES1	hsa-miR-19a	TXNIP
PFDN2	hsa-miR-19a	TXNIP
PHF20	hsa-miR-96	FOSB	nr
PHF3	hsa-miR-214	EDF1	nr
PHGDH	hsa-miR-183	CCND2
PIGF	hsa-miR-106b	IDUA
PJA1	hsa-miR-124	ELK3	nr
PKNOX2	hsa-let-7c	PDCD4	nr
PLEKHA5	hsa-miR-411	MBD1	nr
PLEKHC1	hsa-miR-22	ADRBK1
PLK1	hsa-miR-183	SPARCL1
PLK2	hsa-miR-27b	AIP
PLK4	hsa-miR-20a	BCL6	nr
PLXNA1	hsa-miR-17	WDR42A
POFUT1	hsa-miR-93	MGLL
POLD1	hsa-miR-20a	SSFA2
POLD2	hsa-miR-183	SPARCL1
POLD4	hsa-miR-150	ATP1B1
POLE2	hsa-miR-135b	IDUA
POLR1C	hsa-miR-20a	SSFA2
POLR2C	hsa-miR-183	TCF4
POLR2D	hsa-miR-15b	ATP1B1
POLR2F	hsa-miR-19a	TXNIP
POLR2H	hsa-miR-20a	SSFA2
POLR3D	hsa-miR-96	FOSB	nr
POLR3K	hsa-miR-130b	ACVR1
PPID	hsa-miR-19a	EFNB2
PPIH	hsa-miR-20a	BCL6	nr
PPM1D	hsa-miR-130b	PYGB
PPP2CA	hsa-miR-708	IDUA
PPP2CB	hsa-miR-214	SART1
PPP2R3A	hsa-miR-143	DNMT1	nr
PPP2R4	hsa-miR-151	LUM
PPP2R5B	hsa-miR-183	TXNDC4
PPP2R5D	hsa-miR-183	SSFA2
PPP4C	hsa-miR-32	GOLGA1
PPRC1	hsa-miR-92a	UBL3
PRAF2	hsa-miR-124	TNFAIP2
PRIM1	hsa-miR-106b	SLA
PRKACA	hsa-miR-99a	SLC25A5
PRKD2	hsa-miR-142	GPC1
PRKRA	hsa-miR-34a	FOSB	nr
PRPF19	hsa-miR-183	SSFA2
PRPF31	hsa-miR-19b	SNX19
PRPF4	hsa-miR-20a	BCL6	nr
PRPF4B	hsa-miR-142	GPC1
PRPS1	hsa-miR-130b	SNX19
PRPS2	hsa-miR-20a	CRELD1
PSCD1	hsa-miR-150	CLTC
PSMA6	hsa-miR-130b	RAMP2
PSMA7	hsa-miR-93	TXNIP
PSMD11	hsa-miR-20a	BCL6	nr
PSMD9	hsa-miR-130b	PAPSS1
PSME3	hsa-miR-20a	BCL6	nr
PSMF1	hsa-miR-19a	TXNIP
PTBP1	hsa-miR-17	WDR42A
PTK2	hsa-miR-23b	MECP2	nr
PTN	hsa-miR-214	GRK6
PTPN12	hsa-miR-27b	SLC25A5
PTPRM	hsa-miR-143	DNMT1	nr
PWP1	hsa-miR-130b	MYL9
PYCR1	hsa-miR-183	SPARCL1
QTRT1	hsa-miR-130b	NFAT5
RAB13	hsa-miR-27a	ZFP36L2
RAB31	hsa-miR-218	IL2RG
RAB3IL1	hsa-miR-30c	SLC25A5
RAB4A	hsa-miR-124	HCLS1
RABGAP1	hsa-miR-99b	IRF8	nr
RACGAP1	hsa-miR-93	RIOK3
RAE1	hsa-miR-93	TXNIP
RAI14	hsa-miR-10a	UBL3
RALB	hsa-miR-143	ADRBK1
RANBP1	hsa-miR-18a	ZMYND11
RANBP3	hsa-miR-20a	SSFA2
RASL11B	hsa-miR-126	CAP1
RBBP7	hsa-miR-93	TXNIP
RBL2	hsa-miR-150	CLTC
RBMX2	hsa-miR-20a	SSFA2
RBPMS	hsa-miR-130a	MBD1	nr
RBX1	hsa-miR-20a	BCL6	nr
RCE1	hsa-miR-96	FOSB	nr
RCN2	hsa-miR-124	BTG2
RDBP	hsa-miR-15a	ATP1B1
RECQL	hsa-miR-19a	PEX7
RELA	hsa-let-7f	RNF103
RFC1	hsa-miR-130b	ELK3	nr
RFC3	hsa-miR-130b	ACVR1
RFC5	hsa-miR-130b	GNAQ
RGL1	hsa-miR-143	DNMT1	nr
RGS12	hsa-miR-125b	PDHA1
RGS19	hsa-miR-19b	ATP1B1
RHBDF1	hsa-let-7c	TOMM22
RHEB	hsa-miR-30a	ARHGDIB
RHOH	hsa-miR-146a	CLTC
RIMS2	hsa-miR-124	CEBPG	nr
RNF113A	hsa-miR-425	FZD6
RNF126	hsa-miR-32	SSFA2
RNF7	hsa-miR-23a	SPOP
RNPS1	hsa-miR-20a	BCL6	nr
RPA1	hsa-miR-19b	ATP1B1
RPL13	hsa-miR-32	SSFA2
RPL15	hsa-miR-106b	NFIB
RPL23A	hsa-miR-19b	KIAA0329
RPL35A	hsa-miR-17	ALDH6A1
RPL36AL	hsa-miR-19a	ATP1B1
RPL38	hsa-miR-130b	SAP18
RPL4	hsa-miR-20a	BCL6	nr
RPL8	hsa-miR-19a	PEA15
RPLP0	hsa-miR-17	ALDH6A1
RPP40	hsa-miR-20a	BCL6	nr
RPS2	hsa-miR-20a	BCL6	nr
RPS23	hsa-miR-19b	PEA15
RPS3	hsa-miR-92a	UBL3
RPS4X	hsa-miR-191	PEX7
RPS6	hsa-miR-191	RAC1
RPS7	hsa-miR-191	PEX7
RPS8	hsa-miR-19a	PEA15
RRM1	hsa-miR-18a	TXNIP
RRM2	hsa-miR-20a	BCL6	nr
RUVBL1	hsa-miR-183	SPARCL1
RUVBL2	hsa-miR-20a	BLCAP
S100A6	hsa-miR-19a	MAPRE3
SAP130	hsa-miR-23b	NR3C1
SAP30	hsa-miR-378	ZMYND11
SART3	hsa-miR-20a	SSFA2
SAV1	hsa-miR-10b	PLCL2
SCO2	hsa-miR-32	WDR42A
SCYE1	hsa-miR-19a	ATP1B1
SEC23A	hsa-miR-182	MYCBP2
SEC23B	hsa-miR-182	LTB
SEC24A	hsa-miR-21	APBA2
SEC61A1	hsa-miR-182	SNRP70
SEC61A2	hsa-miR-103	UCP2
SENP2	hsa-miR-200c	LRRFIP1
SENP3	hsa-miR-130b	PTPRM
SEPHS1	hsa-miR-20a	BCL6	nr
SEPT10	hsa-miR-24	ZHX2	nr
SERPINA1	hsa-miR-22	CDC37
SET	hsa-miR-20a	BCL6	nr
SF3A1	hsa-miR-19b	ATP1B1
SF3A2	hsa-miR-17	TLOC1
SF3A3	hsa-miR-130b	SNX19
SF3B3	hsa-miR-183	GLUL
SF3B4	hsa-miR-183	SSFA2
SFPQ	hsa-miR-19b	ATP1B1
SFRS1	hsa-miR-19a	TXNIP
SFRS10	hsa-miR-19b	PEA15
SFRS3	hsa-miR-17	ALDH6A1
SFRS8	hsa-miR-20a	SSFA2
SH3BP1	hsa-miR-150	CDKN1A
SHMT1	hsa-miR-106b	RNF11
SHMT2	hsa-miR-106b	WWP1	nr
SIAH1	hsa-miR-17	SNX19
SIAH2	hsa-miR-26b	FHL1
SKIV2L2	hsa-miR-18a	IDUA
SLA	hsa-miR-150	PHB	nr
SLBP	hsa-miR-130b	GGTLA1
SLC10A3	hsa-miR-21	SLC35A1
SLC29A3	hsa-miR-199a	FAM32A
SLC4A3	hsa-miR-124	ACTR2
SLC7A1	hsa-miR-21	UBL3
SLC7A5	hsa-miR-18a	TXNIP
SMAD1	hsa-miR-195	MECP2	nr
SMARCC1	hsa-miR-15a	CD9
SMARCD1	hsa-miR-32	SSFA2
SMARCD2	hsa-miR-19b	ATP1B1
SMARCE1	hsa-miR-21	PEX7
SMYD3	hsa-miR-19a	RORC
SND1	hsa-miR-19a	PEA15
SNIP1	hsa-miR-186	BCL6	nr
SNRPA	hsa-miR-32	STOM
SNRPB	hsa-miR-20a	BCL6	nr
SNRPC	hsa-miR-20a	BLCAP
SNRPD1	hsa-miR-18a	TXNIP
SNRPE	hsa-miR-19a	ARHGEF12
SNX1	hsa-miR-200c	NISCH
SPAG5	hsa-miR-18a	TXNIP
SPARC	hsa-miR-99b	SKIV2L
SPG20	hsa-miR-27b	MECP2	nr
SPRED2	hsa-miR-708	CORO1A
SPRY4	hsa-miR-22	PHF3
SR140	hsa-miR-19a	RORC
SRC	hsa-miR-96	MPPE1
SRP72	hsa-miR-92a	UBL3
SRPK1	hsa-miR-19a	ATP1B1
SS18	hsa-miR-130b	GNAQ
SSBP1	hsa-miR-19a	TXNIP
SSX2IP	hsa-miR-151	MYD88
ST13	hsa-miR-122	TRIM26
ST3GAL5	hsa-miR-125b	PDHA1
ST5	hsa-let-7b	EEF1B2
STAT6	hsa-miR-150	CLTC
STIP1	hsa-miR-130b	ACVR1
STK38L	hsa-miR-218	IL2RG
STK39	hsa-miR-218	M6PR
SUMO2	hsa-miR-20a	BCL6	nr
SUPV3L1	hsa-miR-130b	S100A9
SUV39H1	hsa-miR-20a	NFIB
SYNCRIP	hsa-miR-19a	CDC42EP1
TAF6	hsa-miR-196a	SACM1L
TARBP2	hsa-miR-196a	TXNIP
TBC1D12	hsa-miR-125a	RPL21
TCEA1	hsa-miR-130b	SNX19
TCF15	hsa-miR-32	SSFA2
TCP1	hsa-miR-9	ARAF
TDP1	hsa-miR-20a	BCL6	nr
TERF1	hsa-miR-708	CDK2AP2
TETRAN	hsa-miR-32	SSFA2
TEX10	hsa-miR-196b	DUSP6
TFAP2A	hsa-miR-183	MYCBP2
TFDP1	hsa-miR-20a	BCL6	nr
TFDP2	hsa-miR-18a	ACP2
TFIP11	hsa-miR-106b	ATP1B1
TGIF2	hsa-miR-96	UBL3
TGM2	hsa-miR-143	USP10
THOC2	hsa-miR-106b	CLU
TIA1	hsa-miR-19b	ARHGEF12
TIMELESS	hsa-miR-96	UBL3
TIMM17A	hsa-miR-183	SPARCL1
TIMM17B	hsa-miR-183	SSFA2
TIMM23	hsa-miR-130b	MPPE1
TIMM44	hsa-miR-196a	TXNIP
TK1	hsa-miR-18a	TXNIP
TLK2	hsa-miR-130b	ELK3	nr
TMEM39A	hsa-miR-301a	WWP1	nr
TMEM45A	hsa-miR-218	ZHX2	nr
TMPO	hsa-miR-20a	ADRB2
TNKS	hsa-miR-134	APEH
TNPO2	hsa-miR-15b	TXNDC4
TOE1	hsa-miR-106b	ATP1B1
TOMM22	hsa-miR-130b	ACVR1
TOP1	hsa-miR-34a	EDG2
TPD52L1	hsa-miR-99a	MSN
TPM4	hsa-miR-21	ACTR1B
TPX2	hsa-miR-96	STOM
TRAF5	hsa-miR-150	CLTC
TRIM2	hsa-miR-124	TPR
TRIM28	hsa-miR-196a	SDCBP
TRIP6	hsa-miR-10a	LCP1
TSC22D1	hsa-let-7c	PDCD4	nr
TSN	hsa-miR-15b	ATP1B1
TSPAN5	hsa-miR-9	TXNDC4
TSPAN6	hsa-miR-23b	IRF8	nr
TSSC1	hsa-miR-130b	ACVR1
TSTA3	hsa-miR-130b	FBXO11
TUBB	hsa-miR-9	ITSN2
TUBGCP2	hsa-miR-378	NBR1
TXNIP	hsa-miR-150	PHB	nr
TXNRD3	hsa-miR-10a	PHB2	nr
TYMS	hsa-miR-135b	TXNIP
U2AF1	hsa-miR-17	BNIP3
UBA52	hsa-miR-17	ALDH6A1
UBAP2	hsa-miR-503	STAT3	nr
UBE2C	hsa-miR-301a	PRNP
UBE2L3	hsa-miR-134	RPL27
UBE2N	hsa-miR-20a	LTBR
UBE3A	hsa-miR-21	AP2A2
UBN1	hsa-miR-17	ALDH6A1
UCHL1	hsa-miR-30a	ARHGDIB
UCK2	hsa-miR-93	ARHGEF6
UCP2	hsa-miR-150	CLTC
UMPS	hsa-miR-18a	TXNIP
UPF3A	hsa-miR-151	MYD88
USP1	hsa-miR-19a	SDC4
USP11	hsa-miR-9	RPL27
USP14	hsa-miR-21	NDRG1
USP7	hsa-miR-106b	ATP1B1
UTP14A	hsa-miR-19a	ATP1B1
UVRAG	hsa-miR-150	CLTC
VASP	hsa-miR-150	ATP1B1
VAT1	hsa-miR-10b	LTB
VAV1	hsa-miR-142	GPC1
VDAC2	hsa-miR-130b	SLA
VPS33B	hsa-miR-9	TXNDC4
VRK1	hsa-miR-32	SSFA2
VRK3	hsa-miR-142	DEGS1
WBP11	hsa-miR-19b	KIAA0329
WDR12	hsa-miR-130b	MPPE1
WDR18	hsa-miR-130b	SLA
WDR3	hsa-miR-106b	IDUA
WDR42A	hsa-miR-29c	SDC1
WEE1	hsa-miR-18a	TXNIP
WNT6	hsa-miR-378	WWP1	nr
WRB	hsa-miR-27b	MECP2	nr
WSB1	hsa-miR-744	SLC25A5
WWP2	hsa-miR-17	STX7
XAB1	hsa-miR-106b	IDUA
XPO1	hsa-miR-18a	IDUA
XPOT	hsa-miR-183	SSFA2
XRCC5	hsa-miR-20a	BCL6	nr
YES1	hsa-miR-99b	ARHGDIB
YME1L1	hsa-miR-19b	CD9
YRDC	hsa-miR-19a	CALD1
YWHAE	hsa-miR-379	IRF2	nr
YWHAQ	hsa-miR-124	ELK3	nr
ZBTB5	hsa-miR-301a	RNF14
ZFPL1	hsa-miR-130b	FAM3C
ZNF148	hsa-miR-31	UBE2M
ZNF335	hsa-miR-142	C15orf24
ZNF532	hsa-miR-136	PDCD4	nr
ZNF76	hsa-miR-200a	LASP1
ZRF1	hsa-miR-106b	IDUA
